# Supplementary material for: The Role of Artificial Weathering Protocols on Abiotic and Bacterial Degradation of Polyethylene
Source: Polymers (Basel). 2025 Jun 27;17(13):1798. doi: 10.3390/polym17131798 (PMC12251912; doi:10.3390/polym17131798)
Supplement: Supplementary file 1 [file polymers-17-01798-s001.zip]

Archive with 1 entries (1 files):
- polymers-3667774-supplementary.pdf
